# Supplementary material for: Evolutionary Dynamics of Type 2 Porcine Reproductive and Respiratory Syndrome Virus by Whole-Genome Analysis
Source: Viruses. 2021 Dec 9;13(12):2469. doi: 10.3390/v13122469 (PMC8706008; doi:10.3390/v13122469)
Supplement: Supplementary file 1 [file viruses-13-02469-s001.zip › Table S1.xlsx]

## Sheet: Table
ID	country	collection_date	Host
KT326148	Austria	2013-11-01	Swine
KT334375	Austria	2014-03-01	Swine
JF802085	Belarus	2007-01-01	Swine
MK876228	Belgium	1996	Swine
GU737264	Belgium	2007	Swine
AF176348	Canada: Alberta	N/A	Swine
KP742986	China	2014	Swine
KP742987	China	2014	Swine
KP771761	China	2012	Swine
KP771762	China	2012	Swine
KP771763	China	2012	Swine
KP771764	China	2012	Swine
KP771765	China	2011	Swine
KP771766	China	2011	Swine
KP771767	China	2011	Swine
KP771768	China	2012	Swine
KP771769	China	2012	Swine
KP771770	China	2012	Swine
KP771771	China	2012	Swine
KP771772	China	2012	Swine
KP771773	China	2012	Swine
KP771774	China	2011	Swine
KP771775	China	2012	Swine
KP771776	China	2012	Swine
KP771777	China	2012	Swine
KP771778	China	2011	Swine
KP771779	China	2008	Swine
KP771780	China	2014	Swine
KP771781	China	2014	Swine
KP771782	China	2014	Swine
KP771783	China	2014	Swine
KP771784	China	2014	Swine
KR149645	China	N/A	Swine
KT022071	China	2014	Swine
KT022072	China	2013	Swine
KT180169	China	2013-11-29	Swine
KT351739	China	2013-11-12	Swine
KT351740	China	2013-01-12	Swine
KT358728	China	2015	Swine
KT445876	China	2014-07-10	Swine
KT804696	China	N/A	Swine
KT819203	China	2014-12-14	Swine
KT945017	China	2015	Swine
KT945018	China	2015	Swine
KU201579	China	2008	Swine
KU215416	China	N/A	Swine
KU215417	China	N/A	Swine
KU523366	China	2015-09-15	Swine
KU523367	China	2011-09-21	Swine
KU950370	China	2015-04-01	Swine
KU950371	China	2015-04-01	Swine
KU950372	China	2014-12-01	Swine
KU950373	China	2014-03-01	Swine
KU950374	China	2015-10-01	Swine
KU950375	China	2015-11-01	Swine
KU978619	China	2015-10-12	Swine
KX169191	China	2014-04-01	Swine
KX357708	China	2016	Swine
KX510269	China	N/A	Swine
KX621003	China	2015-12-30	Swine
KX650082	China	2008	Swine
KX689233	China	2015-02-23	Swine
KX758249	China	N/A	Swine
KX758250	China	N/A	Swine
KX766378	China	2007	Swine
KX766379	China	2016	Swine
KX815407	China	2015	Swine
KX815408	China	2015	Swine
KX815409	China	2015	Swine
KX815410	China	2015	Swine
KX815411	China	2015	Swine
KX815412	China	2015	Swine
KX815413	China	2015	Swine
KX815414	China	2015	Swine
KX815415	China	2015	Swine
KX815416	China	2015	Swine
KX815417	China	2015	Swine
KX815418	China	2015	Swine
KX815419	China	2015	Swine
KX815420	China	2015	Swine
KX815421	China	2015	Swine
KX815422	China	2015	Swine
KX815423	China	2015	Swine
KX815424	China	2015	Swine
KX815425	China	2015	Swine
KX815426	China	2015	Swine
KX815427	China	2015	Swine
KX815428	China	2015	Swine
KX815429	China	2015	Swine
KX815430	China	2015	Swine
KX815431	China	2015	Swine
KX815432	China	2015	Swine
KX815433	China	2015	Swine
KX815434	China	2015	Swine
KX900392	China	2015-12-01	Swine
KX967492	China	2015	Swine
KX980392	China	2015-12-01	Swine
KY041782	China	2016-04-01	Swine
KY053458	China	2016-06-02	Swine
KY290748	China	2016-03-01	Swine
KY363382	China	N/A	Swine
KY373214	China	2014-03-14	Swine
KY373215	China	2014-07-09	Swine
KY373216	China	2014-09-03	Swine
KY373217	China	2014-08-20	Swine
KY373218	China	2014-10-16	Swine
KY412888	China	2014	Swine
KY488470	China	N/A	Swine
KY488471	China	N/A	Swine
KY488472	China	N/A	Swine
KY488473	China	N/A	Swine
KY488474	China	N/A	Swine
KY488475	China	N/A	Swine
KY488476	China	N/A	Swine
KY488477	China	N/A	Swine
KY488478	China	N/A	Swine
KY488479	China	N/A	Swine
KY495780	China	N/A	Swine
KY495781	China	N/A	Swine
KY498542	China	N/A	Swine
KY745901	China	2016	Swine
KY761966	China	2016-01-22	Swine
MF124329	China	2014-04-01	Swine
MF196905	China	2016	Swine
MF196906	China	2016	Swine
MF370557	China	2006-09-01	Swine
MF375260	China	2015-10-20	Swine
MF375261	China	2015-10-30	Swine
MF669720	China	2014-04-02	Swine
MF669721	China	2015-01-17	Swine
MF669722	China	2014-12-23	Swine
MF689000	China	2012-05-01	Swine
MF766470	China	2013-07-28	Swine
MF766471	China	2014-01-04	Swine
MF766472	China	2015-05-25	Swine
MF766473	China	2015-05-25	Swine
MF766474	China	2016-05-20	Swine
MF770574	China	2017-01-01	Swine
MF772778	China	N/A	Swine
MF818049	China	2016	Swine
MG011718	China	2017	Swine
MG011719	China	2017	Swine
MG687491	China	2017-09-12	Swine
MG844181	China	2017-06-08	Swine
MG860516	China	2017	Swine
MG913987	China	2017	Swine
MG914067	China	2017	Swine
MH068878	China	2017-07-01	Swine
MH078490	China	2017	Swine
MH121061	China	2017-03-30	Swine
MH167387	China	2017-09-28	Swine
MH167388	China	2017-10-16	Swine
MH324400	China	2017	Swine
MH370474	China	2018-03-12	Swine
MH500776	China	2017-10-01	Swine
MH588710	China	2016	Swine
MH651736	China	2016-04-01	Swine
MH651737	China	2016-04-01	Swine
MH651738	China	2016-06-01	Swine
MH651739	China	2016-04-01	Swine
MH651740	China	2016-06-01	Swine
MH651741	China	2016-04-01	Swine
MH651742	China	2016-04-01	Swine
MH651743	China	2016-02-01	Swine
MH651744	China	2016-03-01	Swine
MH651745	China	2016-06-01	Swine
MH651746	China	2016-09-01	Swine
MH651747	China	2016-09-01	Swine
MH651748	China	2016-07-01	Swine
MH663433	China	2017	Swine
MK144542	China	2017	Swine
MK144543	China	2018	Swine
MK202794	China	2018	Swine
MK214314	China	2015-05-01	Swine
MK303390	China	2018-09-01	Swine
MK396376	China	2017-07-01	Swine
MK396377	China	2017-10-01	Swine
MK396378	China	2017-11-01	Swine
MK396379	China	2018-02-01	Swine
MK396380	China	2018-04-01	Swine
MK396381	China	2018-06-01	Swine
MK396382	China	2018-07-01	Swine
MK396383	China	2018-08-01	Swine
MK396384	China	2018-09-01	Swine
MK429980	China	2018-03-03	Swine
MK429981	China	2018-03-03	Swine
MK429982	China	2018-03-03	Swine
MK429983	China	2018-03-03	Swine
MK429984	China	2018-06-09	Swine
MK429985	China	2018-06-09	Swine
MK429986	China	2018-10-21	Swine
MK429987	China	2018-10-10	Swine
MK450333	China	2018-10-01	Swine
MK450365	China	2018-08-01	Swine
MK759853	China	2017-04-01	Swine
MK780824	China	2017-10-01	Swine
MK780825	China	2016-08-01	Swine
MK906026	China	2017-12-01	Swine
MN046221	China	2014	Swine
MN046222	China	2016	Swine
MN046223	China	2018	Swine
MN046224	China	2017	Swine
MN046225	China	2014	Swine
MN046226	China	2014	Swine
MN046227	China	2014	Swine
MN046228	China	2014	Swine
MN046229	China	2018	Swine
MN046230	China	2018	Swine
MN046231	China	2017	Swine
MN046232	China	2018	Swine
MN046233	China	2017	Swine
MN046234	China	2016	Swine
MN046235	China	2017	Swine
MN046236	China	2017	Swine
MN046237	China	2015	Swine
MN046238	China	2016	Swine
MN046239	China	2018	Swine
MN046240	China	2016	Swine
MN046241	China	2016	Swine
MN046242	China	2018	Swine
MN046243	China	2018	Swine
MN606304	China	2018-12-10	Swine
MN606305	China	2007-06-29	Swine
MN648054	China	2018-06-01	Swine
MN648055	China	2019-02-01	Swine
MN648449	China	2019-01-01	Swine
MN648450	China	2018-12-01	Swine
MN660067	China	2013-09-06	Swine
MN660068	China	2013-09-06	Swine
MN660069	China	2014	Swine
MN660070	China	2018	Swine
MT163314	China	N/A	Swine
MT379661	China	2018	Swine
KP771760	China	2012	Swine
KP771759	China	2012	Swine
KP771758	China	2012	Swine
KP771757	China	2012	Swine
KP771756	China	2012	Swine
KP771755	China	2008	Swine
KP771754	China	2008	Swine
KP771753	China	2013	Swine
KP771752	China	2013	Swine
KP771751	China	2013	Swine
KP771750	China	2013	Swine
KP771749	China	2011	Swine
KP771748	China	2011	Swine
KP771747	China	2012	Swine
KP771746	China	2011	Swine
KP771745	China	2013	Swine
KP771744	China	2013	Swine
KP771743	China	2013	Swine
KP771742	China	2013	Swine
KP771741	China	2013	Swine
KP771740	China	2013	Swine
KP771739	China	2014	Swine
KP771738	China	2014	Swine
KP771737	China	2014	Swine
KP771736	China	2014	Swine
KP771735	China	2014	Swine
KP861625	China	2014-08-30	Swine
KP890342	China	2013-02-19	Swine
KP890341	China	2013-02-19	Swine
KP890340	China	2013-02-19	Swine
KP890339	China	2013-02-19	Swine
KP890338	China	2013-02-19	Swine
KP890337	China	2013-02-19	Swine
KR706343	China	2013	Swine
KP998479	China	N/A	Swine
KP998478	China	N/A	Swine
KP998477	China	N/A	Swine
KP998476	China	N/A	Swine
KP998475	China	N/A	Swine
KP998474	China	N/A	Swine
KP860911	China	N/A	Swine
KP860910	China	N/A	Swine
KP860909	China	N/A	Swine
KP780882	China	2014-11-12	Swine
KP780881	China	2014-10-15	Swine
KP793736	China	2011-06-09	Swine
KM189443	China	2012-01-08	Swine
KP330232	China	2014-02-20	Swine
KM453699	China	2014-02-01	Swine
KM453698	China	2014-02-01	Swine
KM261784	China	2014-03-01	Swine
KM000066	China	2014-04-02	Swine
KJ855518	China	2010-01-23	Swine
KJ819936	China	2014-04-13	Swine
KJ819935	China	2014-04-13	Swine
KJ819934	China	2014-04-13	Swine
KJ747052	China	2011-02-01	Swine
KJ591659	China	2013-09-01	Swine
KJ609517	China	2013-07-23	Swine
KJ609516	China	2013-07-23	Swine
KF771273	China	2011-10-01	Swine
KJ546412	China	2013-07-04	Swine
KJ541663	China	2005-06-06	Swine
KJ534543	China	2013-07-10	Swine
KJ534542	China	2013-07-10	Swine
KJ534541	China	2013-06-02	Swine
KJ534540	China	2013-06-02	Swine
KJ534539	China	2013-06-02	Swine
KJ523897	China	2011-12-15	Swine
KJ523896	China	2010-02-09	Swine
KJ523895	China	2009-06-07	Swine
KJ523894	China	2008-08-03	Swine
KF751238	China	2011-10-25	Swine
KF751237	China	2011-10-13	Swine
KJ143621	China	2012-12-01	Swine
KJ019330	China	2013-06-01	Swine
KF611905	China	2013-01-01	Swine
KC527830	China	2011-06-01	Swine
JX235370	China	2011-08-27	Swine
JX215554	China	2011-05-09	Swine
JX215553	China	2010-12-14	Swine
JX215552	China	2010-02-08	Swine
JX215551	China	2011-01-17	Swine
JX192639	China	2010-01-11	Swine
JX192638	China	2010-09-06	Swine
JX192637	China	2010-08-17	Swine
JX192636	China	2010-10-20	Swine
JX192635	China	2010-10-10	Swine
JX192634	China	2010-03-13	Swine
JX192633	China	2010-04-14	Swine
JX192632	China	2010-07-07	Swine
KC492506	China	2011	Swine
KC492505	China	2011	Swine
KC492504	China	2011	Swine
KC445138	China	2012-09-17	Swine
KC422731	China	2009	Swine
KC422730	China	2009	Swine
KC422729	China	2009	Swine
KC422728	China	2009	Swine
KC422727	China	2009	Swine
KC422726	China	2009	Swine
KC422725	China	2009	Swine
JX878380	China	2011-08-01	Swine
JX878379	China	2011-08-01	Swine
JX235367	China	2011-09-02	Swine
JX235366	China	2011-07-12	Swine
JX235365	China	2011-05-16	Swine
JX217036	China	2011-03-20	Swine
JX317649	China	2010-08-01	Swine
JX317648	China	2007-06-01	Swine
JX177644	China	2012-04-01	Swine
JX087437	China	2012-04-01	Swine
JQ743666	China	2010-10-01	Swine
JQ663568	China	2010	Swine
JQ663567	China	2010	Swine
JQ663566	China	2010	Swine
JQ663565	China	2010	Swine
JQ663564	China	2010	Swine
JQ663563	China	2010	Swine
JQ663562	China	2010	Swine
JQ663561	China	2010	Swine
JQ663560	China	2010	Swine
JQ663559	China	2010	Swine
JQ663558	China	2010	Swine
JQ663557	China	2010	Swine
JQ663556	China	2010	Swine
JQ663555	China	2010	Swine
JQ663554	China	2012	Swine
JQ663553	China	2010	Swine
JQ663552	China	2010	Swine
JQ663551	China	2010	Swine
JQ663550	China	2010	Swine
JQ663549	China	2010	Swine
JQ663548	China	2010	Swine
JQ663547	China	2010	Swine
JQ663546	China	2010	Swine
JQ663545	China	2010	Swine
JQ663544	China	2010	Swine
JQ663543	China	2010	Swine
JQ663542	China	2010	Swine
JQ663541	China	2010	Swine
JQ663540	China	2010	Swine
JQ715698	China	2011	Swine
JQ715697	China	2011	Swine
JQ804986	China	2009	Swine
JQ326271	China	2011-09-01	Swine
JQ309823	China	N/A	Swine
JQ309822	China	N/A	Swine
JQ308798	China	2011-01-16	Swine
JN864948	China	2007	Swine
JN662424	China	2011-01-01	Swine
JN387274	China	2011-02-10	Swine
JN387273	China	2010-11-10	Swine
JN387272	China	2010-07-22	Swine
JN387271	China	2007-03-20	Swine
JN256115	China	N/A	Swine
JF748718	China	2010-11-01	Swine
JF748717	China	2009	Swine
JF268684	China	2009-11-01	Swine
JF268683	China	2009-07-01	Swine
JF268682	China	2009-07-01	Swine
JF268681	China	2009-09-01	Swine
JF268680	China	2009-11-01	Swine
JF268679	China	2009-10-12	Swine
JF268678	China	2009-08-18	Swine
JF268677	China	2009-09-18	Swine
JF268676	China	2009-10-08	Swine
JF268675	China	2009-06-08	Swine
JF268674	China	2009-08-06	Swine
JF268673	China	2009-08-06	Swine
JF268672	China	2009-08-12	Swine
HM853673	China	2008-09-01	Swine
JF800911	China	2009-12-25	Swine
HQ233605	China	2002	Swine
HQ233604	China	2006	Swine
HM189676	China	2009-05-01	Swine
HM214915	China	N/A	Swine
HM214914	China	N/A	Swine
HM214913	China	N/A	Swine
HM011104	China	2007-01-01	Swine
GU461292	China	2007-07-10	Swine
GU232738	China	2008-11-14	Swine
GU232737	China	N/A	Swine
GU232736	China	N/A	Swine
GU232735	China	2008-12-08	Swine
GQ330474	China	N/A	Swine
GU143913	China	2009-02-01	Swine
EU678352	China	N/A	Swine
GU168569	China	2008-08-26	Swine
GU168568	China	2009-03-10	Swine
GU168567	China	2009-03-10	Swine
GU169411	China	2008-01-16	Swine
GU047345	China	2009	Swine
GU047344	China	2006	Swine
GQ914997	China	N/A	Swine
GQ857656	China	N/A	Swine
GQ475526	China	N/A	Swine
GQ499196	China	2008	Swine
GQ499195	China	2008	Swine
GQ499194	China	2008	Swine
GQ499193	China	2008	Swine
GQ461593	China	N/A	Swine
GQ359108	China	2008-09-06	Swine
GQ374442	China	2008	Swine
GQ374441	China	2007	Swine
GQ351601	China	2007-06-01	Swine
FJ950747	China	2007-02-17	Swine
FJ950745	China	2007-08-01	Swine
FJ950744	China	2007-10-01	Swine
FJ889129	China	2008-10-01	Swine
FJ899592	China	2003	Swine
FJ548855	China	N/A	Swine
FJ548854	China	N/A	Swine
FJ548853	China	N/A	Swine
FJ548852	China	N/A	Swine
FJ548851	China	N/A	Swine
EU880443	China	N/A	Swine
EU880442	China	N/A	Swine
EU880441	China	N/A	Swine
EU880440	China	N/A	Swine
EU880439	China	N/A	Swine
EU880438	China	N/A	Swine
EU880437	China	N/A	Swine
EU880436	China	N/A	Swine
EU880435	China	N/A	Swine
EU880434	China	N/A	Swine
EU880433	China	N/A	Swine
EU880432	China	N/A	Swine
EU880431	China	N/A	Swine
FJ536165	China	2004	Swine
FJ393459	China	2007-08-01	Swine
FJ393458	China	2007-07-01	Swine
FJ393457	China	2007-05-01	Swine
FJ393456	China	2007-01-01	Swine
FJ394029	China	N/A	Swine
FJ175689	China	N/A	Swine
FJ175688	China	N/A	Swine
FJ175687	China	N/A	Swine
EU939312	China	2006-07-12	Swine
EU864233	China	2006-11-11	Swine
EU864232	China	2005-01-20	Swine
EU864231	China	2007-09-06	Swine
EU807840	China	N/A	Swine
EU860249	China	2007-03-01	Swine
EU860248	China	2006-10-01	Swine
EU708726	China	2006-12-09	Swine
EU262603	China	N/A	Swine
EU360130	China	N/A	Swine
EU187484	China	N/A	Swine
EU144079	China	N/A	Swine
EU109503	China	N/A	Swine
EU109502	China	N/A	Swine
EU106888	China	N/A	Swine
EU097707	China	N/A	Swine
EU097706	China	N/A	Swine
EF641008	China	N/A	Swine
EF635006	China	N/A	Swine
EF488048	China	2007-11-04	Swine
EF112447	China	N/A	Swine
EF112446	China	N/A	Swine
EF112445	China	N/A	Swine
EF075945	China	N/A	Swine
DQ459471	China	N/A	Swine
AY032626	China	N/A	Swine
MK453050	China	2018	Swine
MK453049	China	2018	Swine
EU825723	China: Beijing	2007-03-01	Swine
JF796180	China: Foshan	2010-11-11	Swine
GU269541	China: GuangDong	2005-12-01	Swine
EU825724	China: Guangdong	2007-04-01	Swine
EU624117	China: Guangdong	2007-05-01	Swine
MF526896	China: Guangdong	2016-09-26	Swine
JX912249	China: Guangxi	2010	Swine
HQ315835	China: Guangxi	2009-07-01	Swine
HQ843179	China: Henan	2009-04-01	Swine
HQ843178	China: Henan	2009-04-01	Swine
EU200962	China: Henan	N/A	Swine
MN119307	China: Henan	2018-04-01	Swine
FJ797690	China: HuNan	2006-09-14	Swine
EF517962	China: Hunan	N/A	Swine
MN119308	China: Jiangsu	2018-10-01	Swine
EU200961	China: Jiangxi	N/A	Swine
JX880029	China: Nanjing	2011-06-12	Swine
HQ315836	China: Nantong	2008-01-01	Swine
GU454850	China: Guangdong	2007	Swine
MN119305	China: Shandong	2017-04-01	Swine
MN119304	China: Shandong	2016-12-01	Swine
HM016158	China: Shandong	2008-04-12	Swine
HM016159	China: Shandong	2009-11-24	Swine
HQ843180	China: Shangdong	2009-04-01	Swine
MF187956	China: Shanghai	2006	Swine
KF678434	China: Shanghai	2012-12-01	Swine
MN119306	China: Shanghai	2017-04-01	Swine
HQ843181	China: Shanxi	2009-01-01	Swine
FJ895329	China: Shanxi	2009-02-11	Swine
HQ315837	China: Siyang	2009-09-01	Swine
MN119309	China: Xinjiang	2019-04-01	Swine
KF815525	China: Xinjiang	2012-08-23	Swine
HQ401282	China:Shaanxi	2007-08-27	Swine
JX857698	China:Yunnan	2011	Swine
MN603982	Denmark	2019-07-31	Swine
KF183947	Denmark	2011	Swine
KF183946	Denmark	2010	Swine
KC862585	Denmark	2004	Swine
KC862584	Denmark	2003	Swine
KC862583	Denmark	2010	Swine
KC862582	Denmark	2008	Swine
KC862581	Denmark	2010	Swine
KC862580	Denmark	2010	Swine
KC862579	Denmark	2010	Swine
KC862578	Denmark	2004	Swine
KC862577	Denmark	2011	Swine
KC862576	Denmark	1997	Swine
KC862575	Denmark	2012	Swine
KC862574	Denmark	2012	Swine
KC862573	Denmark	2008	Swine
KC862572	Denmark	2003	Swine
KC862571	Denmark	2003	Swine
KC862569	Denmark	2011	Swine
KC862568	Denmark	2010	Swine
KC862567	Denmark	2011	Swine
KC862566	Denmark	1992	Swine
KY366411	France	2005-11-01	Swine
KY767026	France	2014-12-01	Swine
MN604234	France	2014-03-01	Swine
KT344816	Germany	2009	Swine
KF287143	China: Hong Kong	2004-01-01	Swine
KF287142	China: Hong Kong	2004-01-01	Swine
KF287141	China: Hong Kong	2004-01-01	Swine
KF287138	China: Hong Kong	2004-01-01	Swine
KF287137	China: Hong Kong	2004-01-01	Swine
KF287135	China: Hong Kong	2004-01-01	Swine
KF287133	China: Hong Kong	2003-01-01	Swine
KF287140	China: Hong Kong	2005-01-01	Swine
KF287139	China: Hong Kong	2004-01-01	Swine
KF287136	China: Hong Kong	2004-01-01	Swine
KF287134	China: Hong Kong	2003-01-01	Swine
KF287132	China: Hong Kong	2003-01-01	Swine
EU076704	China: Hong Kong	N/A	Swine
MK167464	Hungary	2016	Swine
KM514315	Hungary	2012	Swine
KJ415276	Hungary	2012	Swine
MK315210	India	2018-04-19	Swine
MK315209	India	2018-04-10	Swine
MK315208	India	2018-04-02	Swine
MK287895	India	2018-04-11	Swine
MK287894	India	2018-04-05	Swine
JN626287	Laos	2010	Swine
KP179404	N/A	N/A	Swine
KP179403	N/A	N/A	Swine
KP179402	N/A	N/A	Swine
EU360129	N/A	N/A	Swine
EU360128	N/A	N/A	Swine
EU236259	N/A	N/A	Swine
EF536003	N/A	N/A	Swine
EF536002	N/A	N/A	Swine
EF536001	N/A	N/A	Swine
EF536000	N/A	N/A	Swine
EF535999	N/A	N/A	Swine
EF153486	N/A	N/A	Swine
DQ489311	N/A	N/A	Swine
AF066183.4	N/A	N/A	Swine
AY424271	N/A	N/A	Swine
AY457635	N/A	N/A	Swine
AY366525	N/A	N/A	Swine
AY262352	N/A	N/A	Swine
AY150564	N/A	N/A	Swine
AY150312	N/A	N/A	Swine
AF494042	N/A	N/A	Swine
AF331831	N/A	N/A	Swine
AF159149	N/A	N/A	Swine
AF184212	N/A	N/A	Swine
KX668221	Russia	2013	Swine
KP704287	South Korea	N/A	Swine
KU512796	South Korea	2015	Swine
KU512797	South Korea	2015	Swine
KU512798	South Korea	2015	Swine
KU512799	South Korea	2015	Swine
KU512800	South Korea	2015	Swine
KU512801	South Korea	2015	Swine
KU512802	South Korea	2015	Swine
KU512803	South Korea	2015	Swine
KU512804	South Korea	2015	Swine
KU512805	South Korea	2015	Swine
KY363991	South Korea	2016	Swine
KY363992	South Korea	2016	Swine
KY434183	South Korea	2016	Swine
KP256233	South Korea	2014-12-08	Swine
KM386622	South Korea	2014-08-21	Swine
KF555451	South Korea	2013	Swine
KF555450	South Korea	2013	Swine
FJ349261	South Korea	2007	Swine
DQ473474	South Korea	N/A	Swine
AY612613	South Korea	N/A	Swine
AY585241	South Korea	N/A	Swine
MK057532	South Korea	2017	Swine
MK057531	South Korea	2017	Swine
MK057530	South Korea	2016	Swine
MK057529	South Korea	2012	Swine
KC862570	Spain	1991	Swine
KF203132	Spain	1991	Swine
GU067771	Spain	N/A	Swine
KX622783	Switzerland	2012	Swine
MN401750	China: Taiwan	2018-07-01	Swine
KP998431	China: Taiwan	1991	Swine
KP998430	China: Taiwan	2012	Swine
KP998429	China: Taiwan	1992	Swine
KP998428	China: Taiwan	2002	Swine
KP998427	China: Taiwan	2004	Swine
KP998426	China: Taiwan	2003	Swine
KP998425	China: Taiwan	1997	Swine
KP998424	China: Taiwan	2000	Swine
KP998423	China: Taiwan	1999	Swine
KP998422	China: Taiwan	1998	Swine
KP998421	China: Taiwan	2005	Swine
KP998420	China: Taiwan	2000	Swine
KP998419	China: Taiwan	2001	Swine
KP998418	China: Taiwan	2004	Swine
KP998417	China: Taiwan	2013	Swine
KP998416	China: Taiwan	2002	Swine
KP998415	China: Taiwan	2013	Swine
KP998414	China: Taiwan	2009	Swine
KP998413	China: Taiwan	2005	Swine
KP998412	China: Taiwan	2008	Swine
KP998411	China: Taiwan	2011	Swine
KP998410	China: Taiwan	2011	Swine
KP998409	China: Taiwan	2012	Swine
KP998408	China: Taiwan	2012	Swine
KP998407	China: Taiwan	2012	Swine
KP998406	China: Taiwan	2012	Swine
KP998405	China: Taiwan	2005	Swine
KP998404	China: Taiwan	2011	Swine
KP998403	China: Taiwan	2012	Swine
KP998402	China: Taiwan	2005	Swine
KP998401	China: Taiwan	2005	Swine
MN242825	China: Taiwan	2018-10-23	Swine
KF735060	Thailand	2010	Swine
DQ864705	Thailand	N/A	Swine
DQ056373	Thailand	N/A	Swine
KU560579	United Kingdom	2005	Swine
KT207837	USA	2012-11-05	Swine
KT257959	USA	2014	Swine
KT257962	USA	2014	Swine
KT257963	USA	2014	Swine
KT257964	USA	2014	Swine
KT257965	USA	2014	Swine
KT257970	USA	2014	Swine
KT257971	USA	2014	Swine
KT257972	USA	2014	Swine
KT257973	USA	2014	Swine
KT257974	USA	2014	Swine
KT257975	USA	2014	Swine
KT257976	USA	2014	Swine
KT257978	USA	2014	Swine
KT257980	USA	2014	Swine
KT257981	USA	2014	Swine
KT257982	USA	2014	Swine
KT257984	USA	2014	Swine
KT257986	USA	2014	Swine
KT257990	USA	2014	Swine
KT257991	USA	2014	Swine
KU131557	USA	2011	Swine
KU131559	USA	2004	Swine
KU131560	USA	2003	Swine
KU131561	USA	2002	Swine
KU131563	USA	1998	Swine
KU131564	USA	1995	Swine
KU131565	USA	1995	Swine
KU131566	USA	2011	Swine
KU131568	USA	2011	Swine
KU318406	USA	2015-04-01	Swine
KX462792	USA	2012-04-23	Swine
KY348847	USA	1998	Swine
KY348848	USA	2004	Swine
KY348849	USA	2001	Swine
KY348850	USA	2000	Swine
KY348851	USA	2000	Swine
KY348852	USA	2000	Swine
KY348853	USA	2000	Swine
MK359258	USA	2010	Swine
MK359259	USA	2011	Swine
MK359260	USA	2012	Swine
MK359261	USA	2012	Swine
MK359262	USA	2013	Swine
MK359263	USA	2015	Swine
MK359264	USA	2017	Swine
MK359265	USA	2017	Swine
MK359266	USA	2017	Swine
MK359267	USA	2017	Swine
MK359268	USA	2017	Swine
MK359269	USA	2017	Swine
MK359270	USA	2017	Swine
MK359271	USA	2017	Swine
MK359272	USA	2017	Swine
MK359273	USA	2017	Swine
MK359274	USA	2017	Swine
MK359275	USA	2017	Swine
MK359276	USA	2017	Swine
MK359277	USA	2017	Swine
MK359278	USA	2017	Swine
MK359279	USA	2017	Swine
MK359280	USA	2018	Swine
MK359281	USA	2018	Swine
MK359282	USA	2018	Swine
MK359283	USA	2018	Swine
MK359284	USA	2018	Swine
MK796164	USA	2018	Swine
MK796165	USA	2018	Swine
MK837936	USA	1996	Swine
MN073081	USA	2018-07-07	Swine
MN073082	USA	2018-06-01	Swine
MN073083	USA	2018-07-01	Swine
MN073084	USA	2018-03-23	Swine
MN073085	USA	N/A	Swine
MN073086	USA	2017-10-02	Swine
MN073087	USA	N/A	Swine
MN073088	USA	2017-10-02	Swine
MN073089	USA	2017-10-31	Swine
MN073090	USA	N/A	Swine
MN073091	USA	N/A	Swine
MN073092	USA	2017-12-12	Swine
MN073093	USA	N/A	Swine
MN073094	USA	N/A	Swine
MN073095	USA	2017-04-01	Swine
MN073096	USA	N/A	Swine
MN073097	USA	2017-11-29	Swine
MN073098	USA	2017-05-12	Swine
MN073099	USA	2017-05-12	Swine
MN073100	USA	2017-05-12	Swine
MN073101	USA	N/A	Swine
MN073102	USA	2018-02-01	Swine
MN073103	USA	N/A	Swine
MN073104	USA	N/A	Swine
MN073105	USA	N/A	Swine
MN073106	USA	N/A	Swine
MN073107	USA	N/A	Swine
MN073108	USA	N/A	Swine
MN073109	USA	N/A	Swine
MN073110	USA	N/A	Swine
MN073111	USA	2017-01-26	Swine
MN073112	USA	2017-01-27	Swine
MN073113	USA	2017-05-12	Swine
MN073114	USA	2016-12-28	Swine
MN073115	USA	2016-12-28	Swine
MN073116	USA	2017-02-10	Swine
MN073117	USA	2017-01-26	Swine
MN073118	USA	2017-01-26	Swine
MN073119	USA	2017-10-11	Swine
MN073120	USA	2017-10-11	Swine
MN073121	USA	2017-10-11	Swine
MN073122	USA	2018-07-01	Swine
MN073123	USA	2017-05-12	Swine
MN073124	USA	2017-05-12	Swine
MN073125	USA	N/A	Swine
MN073126	USA	N/A	Swine
MN073127	USA	2018-07-01	Swine
MN073128	USA	N/A	Swine
MN073129	USA	2018-01-04	Swine
MN073130	USA	2018-07-01	Swine
MN073131	USA	2018-04-10	Swine
MN073132	USA	2018-02-06	Swine
MN073133	USA	2016-12-28	Swine
MN073134	USA	N/A	Swine
MN073135	USA	N/A	Swine
MN073136	USA	2017-08-12	Swine
MN073137	USA	2017-08-12	Swine
MN073138	USA	2016-12-28	Swine
MN073139	USA	2016-12-28	Swine
MN073140	USA	2017-05-12	Swine
MN073141	USA	2017-05-10	Swine
MN073142	USA	2017-05-10	Swine
MN073143	USA	2017-05-10	Swine
MN073144	USA	2017-05-10	Swine
MN073145	USA	2017-05-10	Swine
MN073146	USA	2017-05-10	Swine
MN073147	USA	2017-05-25	Swine
MN073148	USA	2017-01-26	Swine
MN073149	USA	2017-01-26	Swine
MN073150	USA	2017-01-26	Swine
MN073151	USA	2017-01-26	Swine
MN073152	USA	N/A	Swine
MN073153	USA	N/A	Swine
MN073154	USA	N/A	Swine
MN073155	USA	2016-11-04	Swine
MN073156	USA	N/A	Swine
MN073157	USA	2018-01-04	Swine
MN073158	USA	2017-04-01	Swine
MN073159	USA	2017-05-12	Swine
MN073160	USA	2017-05-12	Swine
MN073161	USA	2017-12-12	Swine
MN073162	USA	2017-12-12	Swine
MN073163	USA	N/A	Swine
MN073164	USA	2017-05-12	Swine
MN073165	USA	2017-12-12	Swine
MN073166	USA	N/A	Swine
MN073167	USA	N/A	Swine
MN073168	USA	2016-12-28	Swine
MN073169	USA	2017-09-18	Swine
MN073170	USA	2017-12-12	Swine
MN073171	USA	2017-12-12	Swine
MN073172	USA	2018-07-15	Swine
MN073173	USA	2018-01-01	Swine
MN073174	USA	N/A	Swine
MN073175	USA	N/A	Swine
MN073176	USA	N/A	Swine
MN073177	USA	2017-08-18	Swine
MN073178	USA	2017-08-18	Swine
MN073179	USA	N/A	Swine
MN073180	USA	2018-02-01	Swine
MN073181	USA	N/A	Swine
MN073182	USA	N/A	Swine
MN175677	USA	2016	Swine
MN175678	USA	2016	Swine
KT581982	USA	2014-06-02	Swine
KP283416	USA	2012	Swine
KP283415	USA	2012	Swine
KP283414	USA	2012	Swine
KP283413	USA	2012	Swine
KP283412	USA	2012	Swine
KP283411	USA	2012	Swine
KP283410	USA	2012	Swine
KP283409	USA	2012	Swine
KP283408	USA	2012	Swine
KP283407	USA	2012	Swine
KP283406	USA	2012	Swine
KP283405	USA	2012	Swine
KP283404	USA	2011	Swine
KP283403	USA	2012	Swine
KP283402	USA	2013	Swine
KP283401	USA	2012	Swine
KP283400	USA	2012	Swine
KP283399	USA	2012	Swine
KF632717	USA	2012-02-26	Swine
KC469618	USA	1995	Swine
JX258843	USA	N/A	Swine
JN660150	USA	2008	Swine
JN654459	USA	2008	Swine
JN654458	USA	1996	Swine
JX044140	USA	N/A	Swine
JQ087873	USA	2010	Swine
HQ699067	USA	2006	Swine
EF532819	USA	N/A	Swine
EF532818	USA	N/A	Swine
EF532817	USA	N/A	Swine
EF532816	USA	N/A	Swine
EF532815	USA	N/A	Swine
EF532814	USA	N/A	Swine
EF532813	USA	N/A	Swine
EF532812	USA	N/A	Swine
EF532811	USA	N/A	Swine
EF532810	USA	N/A	Swine
EF532809	USA	N/A	Swine
EF532808	USA	N/A	Swine
EF532807	USA	N/A	Swine
EF532806	USA	N/A	Swine
EF532805	USA	N/A	Swine
EF532804	USA	N/A	Swine
EF532803	USA	N/A	Swine
EF532802	USA	N/A	Swine
EF532801	USA	N/A	Swine
EF488739	USA	N/A	Swine
EF484033	USA	N/A	Swine
EF484031	USA	N/A	Swine
DQ988080	USA	N/A	Swine
DQ779791	USA	N/A	Swine
DQ217415	USA	N/A	Swine
DQ176021	USA	N/A	Swine
DQ176020	USA	N/A	Swine
DQ176019	USA	N/A	Swine
AY545985	USA	N/A	Swine
MK820650	USA	N/A	Swine
MF663706	USA	2016	Swine
KT257955	USA: Colorado	2014	Swine
KT257999	USA: Colorado	2014	Swine
KT258000	USA: Colorado	2014	Swine
MF326992	USA: Indiana	2014	Swine
MF526964	USA: Indiana	2017-02-01	Swine
MF526965	USA: Indiana	2017-06-01	Swine
MK820651	USA: Indiana	1995	Swine
KT257944	USA: Iowa	2014	Swine
KT257945	USA: Iowa	2014	Swine
KT257946	USA: Iowa	2014	Swine
KT257947	USA: Iowa	2014	Swine
KT257967	USA: Iowa	2014	Swine
KT257968	USA: Iowa	2014	Swine
KT257977	USA: Iowa	2014	Swine
KT257983	USA: Iowa	2014	Swine
KT257987	USA: Iowa	2014	Swine
KT257993	USA: Iowa	2014	Swine
KT258001	USA: Iowa	2014	Swine
KT258002	USA: Iowa	2014	Swine
KT258003	USA: Iowa	2014	Swine
KT258004	USA: Iowa	2014	Swine
KT258009	USA: Iowa	2014	Swine
MF326985	USA: Iowa	2014	Swine
MF326986	USA: Iowa	2015	Swine
MF326987	USA: Iowa	2015	Swine
MF326988	USA: Iowa	2013	Swine
MF326989	USA: Iowa	2014	Swine
MF326995	USA: Iowa	2014	Swine
MF326996	USA: Iowa	2015	Swine
MF326997	USA: Iowa	2015	Swine
MF327000	USA: Iowa	2015	Swine
MF327001	USA: Iowa	2015	Swine
KT257954	USA: Kansas	2014	Swine
KT257956	USA: Kansas	2014	Swine
KT257958	USA: Kansas	2014	Swine
KT257948	USA: Minnesota	2014	Swine
KT257950	USA: Minnesota	2014	Swine
KT257952	USA: Minnesota	2014	Swine
KT257953	USA: Minnesota	2014	Swine
KT257992	USA: Missouri	2014	Swine
KT257994	USA: Nebraska	2014	Swine
KT257995	USA: Nebraska	2014	Swine
KT257996	USA: Nebraska	2014	Swine
KT257997	USA: Nebraska	2014	Swine
KT257998	USA: Nebraska	2014	Swine
KT258007	USA: Nebraska	2014	Swine
KX192112	USA: Nebraska	2016	Swine
KX192113	USA: Nebraska	2016	Swine
KX192114	USA: Nebraska	2016	Swine
KX192115	USA: Nebraska	2016	Swine
KX192116	USA: Nebraska	2016	Swine
KX192117	USA: Nebraska	2016	Swine
KX192118	USA: Nebraska	2016	Swine
KX192119	USA: Nebraska	2016	Swine
KT257966	USA: North Carolina	2014	Swine
KT258006	USA: North Carolina	2014	Swine
MF326990	USA: North Carolina	2014	Swine
MF326991	USA: North Carolina	2014	Swine
MF326998	USA: North Carolina	2015	Swine
MF326999	USA: North Carolina	2015	Swine
MK860181	USA: North Carolina	2015	Swine
KR534893	USA: Ohio	2013-12-05	Swine
KR534894	USA: Ohio	2015-01-02	Swine
MF326993	USA: Ohio	2014	Swine
MF326994	USA: Ohio	2014	Swine
AF325691	USA: Iowa	N/A	Swine
JX512910	Viet Nam	2007	Swine
KU842720	Viet Nam	2010-02-22	Swine
MG251833	Viet Nam	2016-07-01	Swine
MG251834	Viet Nam	2016-07-01	Swine
MG251835	Viet Nam	2016-07-01	Swine
